# Supplementary material for: Nuclear Quantum Effects in the Ionic Dissociation Dynamics of HCl on the Water Ice Cluster
Source: Molecules. 2025 Jan 21;30(3):442. doi: 10.3390/molecules30030442 (PMC11820938; doi:10.3390/molecules30030442)
Supplement: Supplementary file 1 [file molecules-30-00442-s001.zip]

Archive with 1 entries (1 files):
- molecules-3392897-supplementary.pdf
